# Supplementary material for: Copy-number variation of the neuronal glucose transporter gene SLC2A3 and age of onset in Huntington's disease
Source: Hum Mol Genet. 2014 Jan 22;23(12):3129–37. doi: 10.1093/hmg/ddu022 (PMC4030768; doi:10.1093/hmg/ddu022)
Supplement: Supplementary Data [file supp_ddu022_ddu022supp_data.txt]

Age_of_onset	CAG_length	log_age_of_onset	SLC2A3_CN_0.7_threshold	SLC2A3_CN_0.6_threshold	SLC2A3_CN_0.65_threshold	SLC2A3_CN_0.75_threshold
34	43	5.087	1	1	1	1
60	41	5.907	1	1	1	1
44	45	5.459	1	2	1	1
40	45	5.322	1	2	1	1
30	45	4.907	2	2	2	2
45	47	5.492	2	2	2	2
47	42	5.555	2	2	2	2
50	42	5.644	2	2	2	2
40	44	5.322	2	2	2	2
27	35	4.755	2	2	2	2
49	43	5.615	2	2	2	2
19	59	4.248	2	2	2	2
33	46	5.044	2	2	2	2
43	46	5.426	2	2	2	2
35	49	5.129	2	2	2	2
47	44	5.555	2	2	2	2
28	50	4.807	2	2	2	2
27	53	4.755	2	2	2	2
46	43	5.524	2	2	2	2
58	44	5.858	2	2	2	2
30	48	4.907	2	2	2	2
48	42	5.585	2	2	2	2
35	44	5.129	2	2	2	2
59	42	5.883	2	2	2	2
53	43	5.728	2	2	2	2
40	44	5.322	2	2	2	2
30	48	4.907	2	2	2	2
40	44	5.322	2	2	2	2
43	42	5.426	2	2	2	2
24	47	4.585	2	2	2	2
49	43	5.615	2	2	2	2
34	48	5.087	2	2	2	2
42	44	5.392	2	2	2	2
43	43	5.426	2	2	2	2
38	43	5.248	2	2	2	2
45	47	5.492	2	2	2	2
43	40	5.426	2	2	2	2
45	45	5.492	2	2	2	2
56	43	5.807	2	2	2	2
30	46	4.907	2	2	2	2
49	44	5.615	2	2	2	2
39	44	5.285	2	2	2	2
28	46	4.807	2	2	2	2
27	49	4.755	2	2	2	2
31	51	4.954	2	2	2	2
17	63	4.087	2	2	2	2
52	41	5.7	2	2	2	2
50	43	5.644	2	2	2	2
45	43	5.492	2	2	2	2
40	43	5.322	2	2	2	2
57	41	5.833	2	2	2	2
41	47	5.358	2	2	2	2
47	42	5.555	2	2	2	2
37	39	5.209	2	2	2	2
44	42	5.459	2	2	2	2
39	44	5.285	2	2	2	2
35	44	5.129	2	2	2	2
49	40	5.615	2	2	2	1
38	46	5.248	2	2	2	2
39	39	5.285	2	2	2	2
61	40	5.931	2	2	2	2
29	48	4.858	2	2	2	2
35	41	5.129	2	2	2	2
38	44	5.248	2	2	2	2
56	39	5.807	2	2	2	2
45	51	5.492	2	2	2	2
36	47	5.17	2	2	2	2
36	47	5.17	2	2	2	2
50	42	5.644	2	2	2	2
42	43	5.392	2	2	2	2
51	42	5.672	2	2	2	2
54	42	5.755	2	2	2	2
43	46	5.426	2	2	2	2
50	43	5.644	2	2	2	2
57	39	5.833	2	2	2	2
41	42	5.358	2	2	2	2
51	38	5.672	2	2	2	2
53	41	5.728	2	2	2	2
41	48	5.358	2	2	2	2
23	48	4.524	2	2	2	2
63	40	5.977	2	2	2	2
39	42	5.285	2	2	2	2
30	47	4.907	2	2	2	2
25	48	4.644	2	2	2	2
33	48	5.044	2	2	2	2
31	49	4.954	2	2	2	2
41	44	5.358	2	2	2	2
55	42	5.781	2	2	2	2
49	44	5.615	2	2	2	2
43	43	5.426	2	2	2	2
45	44	5.492	2	2	2	2
49	43	5.615	2	2	2	2
37	45	5.209	2	2	2	2
45	41	5.492	2	2	2	2
34	46	5.087	2	2	2	2
29	44	4.858	2	2	2	2
41	43	5.358	2	2	2	2
26	43	4.7	2	2	2	2
64	41	6	2	2	2	2
39	44	5.285	2	2	2	2
55	43	5.781	2	2	2	2
33	45	5.044	2	2	2	2
35	46	5.129	2	2	2	2
38	44	5.248	2	2	2	2
48	41	5.585	2	2	2	2
39	43	5.285	2	2	2	2
38	42	5.248	2	2	2	2
57	41	5.833	2	2	2	2
59	42	5.883	2	2	2	2
46	45	5.524	2	2	2	2
35	45	5.129	2	2	2	2
30	46	4.907	2	2	2	2
41	45	5.358	2	2	2	2
48	43	5.585	2	2	2	2
36	44	5.17	2	2	2	2
41	45	5.358	2	2	2	2
30	47	4.907	2	2	2	2
38	43	5.248	2	2	2	2
33	46	5.044	2	2	2	2
51	42	5.672	2	2	2	2
34	47	5.087	2	2	2	2
57	42	5.833	2	2	2	2
49	42	5.615	2	2	2	2
45	43	5.492	2	2	2	2
59	40	5.883	2	2	2	2
55	42	5.781	2	2	2	2
32	47	5	2	2	2	2
38	47	5.248	2	2	2	2
40	44	5.322	2	2	2	2
63	40	5.977	2	2	2	2
48	43	5.585	2	2	2	2
56	42	5.807	2	2	2	2
27	46	4.755	2	2	2	2
47	41	5.555	2	2	2	2
32	42	5	2	2	2	2
45	45	5.492	2	2	2	2
31	47	4.954	2	2	2	2
37	48	5.209	2	2	2	2
24	47	4.585	2	2	2	2
28	51	4.807	2	2	2	2
67	41	6.066	2	2	2	2
44	44	5.459	2	2	2	2
30	46	4.907	2	2	2	2
35	47	5.129	2	2	2	2
36	42	5.17	2	2	2	2
41	44	5.358	2	2	2	2
51	42	5.672	2	2	2	2
22	55	4.459	2	2	2	2
63	40	5.977	2	2	2	2
45	43	5.492	2	2	2	2
49	42	5.615	2	2	2	2
35	47	5.129	2	2	2	2
56	44	5.807	2	2	2	2
36	41	5.17	2	2	2	2
60	43	5.907	2	2	2	2
26	49	4.7	2	2	2	2
30	44	4.907	2	2	2	2
34	45	5.087	2	2	2	2
31	48	4.954	2	2	2	2
32	46	5	2	2	2	2
46	44	5.524	2	2	2	2
42	44	5.392	2	2	2	2
40	42	5.322	2	2	2	2
49	43	5.615	2	2	2	2
23	49	4.524	2	2	2	2
36	45	5.17	2	2	2	2
41	42	5.358	2	2	2	2
24	50	4.585	2	2	2	2
56	45	5.807	2	2	2	2
78	39	6.285	2	2	2	2
18	66	4.17	2	2	2	2
45	47	5.492	2	2	2	2
26	45	4.7	2	2	2	2
54	42	5.755	2	2	2	2
31	43	4.954	2	2	2	2
41	43	5.358	2	2	2	2
50	42	5.644	2	2	2	2
43	44	5.426	2	2	2	2
32	50	5	2	2	2	2
42	43	5.392	2	2	2	2
49	43	5.615	2	2	2	2
25	49	4.644	2	2	2	2
48	42	5.585	2	2	2	2
36	45	5.17	2	2	2	2
28	50	4.807	2	2	2	2
43	44	5.426	2	2	2	2
62	42	5.954	2	2	2	2
38	44	5.248	2	2	2	2
38	43	5.248	2	2	2	2
26	48	4.7	2	2	2	2
32	43	5	2	2	2	2
36	44	5.17	2	2	2	2
54	41	5.755	2	2	2	2
68	41	6.087	2	2	2	2
37	44	5.209	2	2	2	2
59	40	5.883	2	2	2	2
37	43	5.209	2	2	2	2
51	42	5.672	2	2	2	2
50	42	5.644	2	2	2	2
28	48	4.807	2	2	2	2
40	43	5.322	2	2	2	2
56	38	5.807	2	2	2	2
40	44	5.322	2	2	2	2
34	47	5.087	2	2	2	2
49	44	5.615	2	2	2	2
44	48	5.459	2	2	2	2
21	52	4.392	2	2	2	2
64	41	6	2	2	2	2
54	41	5.755	2	2	2	2
46	43	5.524	2	2	2	2
57	42	5.833	2	2	2	2
50	43	5.644	2	2	2	2
55	43	5.781	2	2	2	2
41	43	5.358	2	2	2	2
37	45	5.209	2	2	2	2
41	44	5.358	2	2	2	2
54	42	5.755	2	2	2	2
43	44	5.426	2	2	2	2
22	53	4.459	2	2	2	2
52	42	5.7	2	2	2	2
64	41	6	2	2	2	2
35	47	5.129	2	2	2	2
52	42	5.7	2	2	2	2
34	45	5.087	2	2	2	2
43	44	5.426	2	2	2	2
30	42	4.907	2	2	2	2
48	42	5.585	2	2	2	2
47	44	5.555	2	2	2	2
54	42	5.755	2	2	2	2
34	45	5.087	2	2	2	2
49	40	5.615	2	2	2	2
55	43	5.781	2	2	2	2
38	45	5.248	2	2	2	2
31	48	4.954	2	2	2	2
35	50	5.129	2	2	2	2
49	42	5.615	2	2	2	2
47	44	5.555	2	2	2	2
42	44	5.392	2	2	2	2
47	42	5.555	2	2	2	2
35	47	5.129	2	2	2	2
46	42	5.524	2	2	2	2
38	39	5.248	2	2	2	2
51	43	5.672	2	2	2	2
29	49	4.858	2	2	2	2
55	43	5.781	2	2	2	2
56	42	5.807	2	2	2	2
32	45	5	2	2	2	2
58	40	5.858	2	2	2	2
45	44	5.492	2	2	2	2
45	43	5.492	2	2	2	2
51	42	5.672	2	2	2	2
31	45	4.954	2	2	2	2
46	41	5.524	2	2	2	2
38	41	5.248	2	2	2	2
50	43	5.644	2	2	2	2
32	50	5	2	2	2	2
43	42	5.426	2	2	2	2
52	41	5.7	2	2	2	2
42	43	5.392	2	2	2	2
27	51	4.755	2	2	2	2
40	46	5.322	2	2	2	2
48	43	5.585	2	2	2	2
51	41	5.672	2	2	2	2
53	42	5.728	2	2	2	2
46	42	5.524	2	2	2	2
54	43	5.755	2	2	2	2
56	42	5.807	2	2	2	2
61	42	5.931	2	2	2	2
34	49	5.087	2	2	2	2
30	45	4.907	2	2	2	2
39	46	5.285	2	2	2	2
53	42	5.728	2	2	2	2
53	42	5.728	2	2	2	2
44	44	5.459	2	2	2	2
18	50	4.17	2	2	2	2
45	43	5.492	2	2	2	2
43	45	5.426	2	2	2	2
38	45	5.248	2	2	2	2
46	42	5.524	2	2	2	2
55	42	5.781	2	2	2	2
50	42	5.644	2	2	2	2
62	43	5.954	2	2	2	2
60	42	5.907	2	2	2	2
62	39	5.954	2	2	2	2
30	40	4.907	2	2	2	2
30	42	4.907	2	2	2	2
29	48	4.858	2	2	2	2
43	47	5.426	2	2	2	2
54	42	5.755	2	2	2	2
31	51	4.954	2	2	2	2
47	43	5.555	2	2	2	2
64	42	6	2	2	2	2
20	41	4.322	2	2	2	2
51	41	5.672	2	2	2	2
51	42	5.672	2	2	2	2
39	45	5.285	2	2	2	2
43	42	5.426	2	2	2	2
30	46	4.907	2	2	2	2
51	45	5.672	2	2	2	2
44	42	5.459	2	2	2	2
52	44	5.7	2	2	2	2
22	65	4.459	2	2	2	2
42	45	5.392	2	2	2	2
72	40	6.17	2	2	2	2
54	43	5.755	2	2	2	2
39	42	5.285	2	2	2	2
41	44	5.358	2	2	2	2
36	46	5.17	2	2	2	2
60	42	5.907	2	2	2	2
68	41	6.087	2	2	2	2
41	42	5.358	2	2	2	2
24	46	4.585	2	2	2	2
44	45	5.459	2	2	2	2
56	42	5.807	2	2	2	2
16	67	4	2	2	2	2
58	41	5.858	2	2	2	2
46	43	5.524	2	2	2	2
40	46	5.322	2	2	2	2
57	42	5.833	2	2	2	2
40	43	5.322	2	2	2	2
32	47	5	2	2	2	2
27	41	4.755	2	2	2	2
39	49	5.285	2	2	2	2
49	42	5.615	2	2	2	2
50	41	5.644	2	2	2	2
19	54	4.248	2	2	2	2
42	43	5.392	2	2	2	2
54	42	5.755	2	2	2	2
30	46	4.907	2	2	2	2
60	41	5.907	2	2	2	2
30	49	4.907	2	2	2	2
23	39	4.524	2	2	2	2
36	47	5.17	2	2	2	2
59	43	5.883	2	2	2	2
44	43	5.459	2	2	2	2
28	53	4.807	2	2	2	2
64	42	6	2	2	2	2
58	41	5.858	2	2	2	2
38	47	5.248	2	2	2	2
32	47	5	2	2	2	2
44	46	5.459	2	2	2	2
42	43	5.392	2	2	2	2
25	52	4.644	2	2	2	2
43	43	5.426	2	2	2	2
48	41	5.585	2	2	2	2
44	42	5.459	2	2	2	2
60	41	5.907	2	2	2	2
56	45	5.807	2	2	2	2
58	40	5.858	2	2	2	2
40	42	5.322	2	2	2	2
42	42	5.392	2	2	2	2
48	43	5.585	2	2	2	2
32	42	5	2	2	2	2
35	47	5.129	2	2	2	2
33	48	5.044	2	2	2	2
45	43	5.492	2	2	2	2
52	46	5.7	2	2	2	2
56	43	5.807	2	2	2	2
50	45	5.644	2	2	2	2
41	44	5.358	2	2	2	2
48	45	5.585	2	2	2	2
36	47	5.17	2	2	2	2
34	49	5.087	2	2	2	2
45	43	5.492	2	2	2	2
44	44	5.459	2	2	2	2
30	47	4.907	2	2	2	2
32	44	5	2	2	2	2
33	51	5.044	2	2	2	2
34	48	5.087	2	2	2	2
60	41	5.907	2	2	2	2
34	42	5.087	2	2	2	2
58	40	5.858	2	2	2	2
30	48	4.907	2	2	2	2
57	42	5.833	2	2	2	2
44	45	5.459	2	2	2	2
41	46	5.358	2	2	2	2
49	43	5.615	2	2	2	2
48	43	5.585	2	2	2	2
47	43	5.555	2	2	2	2
51	42	5.672	2	2	2	2
44	43	5.459	2	2	2	2
18	59	4.17	2	2	2	2
54	43	5.755	2	2	2	2
47	44	5.555	2	2	2	2
62	40	5.954	2	2	2	2
46	45	5.524	2	2	2	2
41	48	5.358	2	2	2	2
49	40	5.615	2	2	2	2
60	44	5.907	2	2	2	2
46	41	5.524	2	2	2	2
37	44	5.209	2	2	2	2
52	42	5.7	2	2	2	2
47	42	5.555	2	2	2	2
39	43	5.285	2	2	2	2
36	43	5.17	2	2	2	2
45	43	5.492	2	2	2	2
28	47	4.807	2	2	2	2
17	54	4.087	2	2	2	2
51	44	5.672	2	2	2	2
53	43	5.728	2	2	2	2
32	48	5	2	2	2	2
35	46	5.129	2	2	2	2
48	41	5.585	2	2	2	2
39	49	5.285	2	2	2	2
34	52	5.087	2	2	2	2
66	41	6.044	2	2	2	2
48	43	5.585	2	2	2	2
40	44	5.322	2	2	2	2
57	41	5.833	2	2	2	2
53	42	5.728	2	2	2	2
23	52	4.524	2	2	2	2
33	48	5.044	2	2	2	2
39	43	5.285	2	2	2	2
43	45	5.426	2	2	2	2
10	49	3.322	2	2	2	2
57	43	5.833	2	2	2	2
43	43	5.426	2	2	2	2
27	52	4.755	2	2	2	2
40	44	5.322	2	2	2	2
43	43	5.426	2	2	2	2
30	46	4.907	2	2	2	2
38	45	5.248	2	2	2	2
45	42	5.492	2	2	2	2
65	41	6.022	2	2	2	2
56	43	5.807	2	2	2	2
47	40	5.555	2	2	2	2
45	41	5.492	2	2	2	2
34	44	5.087	2	2	2	2
47	43	5.555	2	2	2	2
23	43	4.524	2	2	2	2
37	45	5.209	2	2	2	2
55	40	5.781	2	2	2	2
39	45	5.285	2	2	2	2
42	40	5.392	2	2	2	2
37	40	5.209	2	2	2	2
35	44	5.129	2	2	2	2
42	44	5.392	2	2	2	2
47	44	5.555	2	2	2	2
54	42	5.755	2	2	2	2
45	45	5.492	2	2	2	2
50	43	5.644	2	2	2	2
31	41	4.954	2	2	2	2
46	44	5.524	2	2	2	2
35	50	5.129	2	2	2	2
58	43	5.858	2	2	2	2
27	46	4.755	2	2	2	2
51	41	5.672	2	2	2	2
30	49	4.907	2	2	2	2
59	40	5.883	2	2	2	2
41	45	5.358	2	2	2	2
48	37	5.585	2	2	2	2
43	44	5.426	2	2	2	2
32	51	5	2	2	2	2
60	45	5.907	2	2	2	2
24	51	4.585	2	2	2	2
46	43	5.524	2	2	2	2
46	40	5.524	2	2	2	2
25	47	4.644	2	2	2	2
55	44	5.781	2	2	2	2
25	55	4.644	2	2	2	2
49	42	5.615	2	2	2	2
50	44	5.644	2	2	2	2
53	41	5.728	2	2	2	2
50	43	5.644	2	2	2	2
35	47	5.129	2	2	2	2
48	44	5.585	2	2	2	2
28	50	4.807	2	2	2	2
44	45	5.459	2	2	2	2
58	41	5.858	2	2	2	2
58	42	5.858	2	2	2	2
65	41	6.022	2	2	2	2
18	56	4.17	2	2	2	2
63	43	5.977	2	2	2	2
51	43	5.672	2	2	2	2
47	43	5.555	2	2	2	2
53	42	5.728	2	2	2	2
38	46	5.248	2	2	2	2
54	40	5.755	2	2	2	2
35	50	5.129	2	2	2	2
39	43	5.285	2	2	2	2
59	42	5.883	3	3	3	3
25	46	4.644	3	3	3	3
46	43	5.524	3	3	3	3
51	42	5.672	3	3	3	3
48	44	5.585	3	3	3	3
34	46	5.087	3	3	3	3
31	58	4.954	3	3	3	3
55	43	5.781	3	3	3	3
60	50	5.907	3	3	3	3
36	48	5.17	3	3	3	3
79	36	6.304	3	3	3	3
37	45	5.209	2	2	2	2
49	42	5.615	2	2	2	2
44	45	5.459	3	3	3	3
59	42	5.883	2	2	2	2
44	45	5.459	1	1	1	1
29	50	4.858	2	2	2	2
31	49	4.954	2	2	2	2
37	47	5.209	2	2	2	2
46	44	5.524	2	2	2	2
36	47	5.17	2	2	2	2
41	44	5.358	2	2	2	2
55	41	5.781	2	2	2	2
72	39	6.17	2	2	2	2
38	42	5.248	2	2	2	2
58	44	5.858	2	2	2	2
28	44	4.807	2	2	2	2
37	44	5.209	2	2	2	2
58	42	5.858	2	2	2	2
34	46	5.087	2	2	2	2
21	48	4.392	2	2	2	2
43	44	5.426	2	2	2	2
47	43	5.555	2	2	2	2
46	44	5.524	2	2	2	2
23	51	4.524	2	2	2	2
47	45	5.555	2	2	2	2
38	45	5.248	2	2	2	2
39	44	5.285	2	2	2	2
33	44	5.044	2	2	2	2
17	44	4.087	2	2	2	2
35	46	5.129	2	2	2	2
61	43	5.931	2	2	2	2
49	40	5.615	2	2	2	2
62	41	5.954	2	2	2	2
44	44	5.459	2	2	2	2
33	47	5.044	2	2	2	2
49	42	5.615	2	2	2	2
36	48	5.17	2	2	2	2
30	42	4.907	2	2	2	2
49	41	5.615	2	2	2	2
44	42	5.459	2	2	2	2
35	44	5.129	2	2	2	2
44	42	5.459	2	2	2	2
55	42	5.781	2	2	2	2
51	43	5.672	2	2	2	2
46	39	5.524	2	2	2	2
79	23	6.304	2	2	2	2
67	40	6.066	2	2	2	2
55	43	5.781	2	2	2	2
37	46	5.209	2	2	2	2
38	44	5.248	2	2	2	2
50	44	5.644	2	2	2	2
53	43	5.728	2	2	2	2
65	41	6.022	2	2	2	2
72	40	6.17	2	2	2	2
48	42	5.585	2	2	2	2
29	50	4.858	2	2	2	2
35	46	5.129	2	2	2	2
52	41	5.7	2	2	2	2
41	44	5.358	2	2	2	2
62	41	5.954	2	2	2	2
65	40	6.022	2	2	2	2
45	42	5.492	2	2	2	2
34	46	5.087	2	2	2	2
29	52	4.858	2	2	2	2
51	42	5.672	2	2	2	2
51	42	5.672	2	2	2	2
47	43	5.555	2	2	2	2
41	42	5.358	2	2	2	2
20	53	4.322	2	2	2	2
63	40	5.977	2	2	2	2
25	50	4.644	2	2	2	2
49	47	5.615	2	2	2	2
44	47	5.459	2	2	2	2
66	41	6.044	2	2	2	2
47	45	5.555	2	2	2	2
55	41	5.781	2	2	2	2
43	44	5.426	2	2	2	2
41	45	5.358	2	2	2	2
50	41	5.644	2	2	2	2
39	44	5.285	2	2	2	2
40	43	5.322	2	2	2	2
58	43	5.858	2	2	2	2
50	44	5.644	2	2	2	2
48	42	5.585	2	2	2	2
37	46	5.209	2	2	2	2
37	46	5.209	2	2	2	2
43	42	5.426	2	2	2	2
49	43	5.615	2	2	2	2
57	41	5.833	2	2	2	2
60	41	5.907	2	2	2	2
65	40	6.022	2	2	2	2
38	44	5.248	2	2	2	2
42	47	5.392	2	2	2	2
42	44	5.392	2	2	2	2
41	44	5.358	2	2	2	2
24	53	4.585	2	2	2	2
23	52	4.524	2	2	2	2
77	40	6.267	2	2	2	2
48	42	5.585	2	2	2	2
59	40	5.883	2	2	2	2
21	50	4.392	2	2	2	2
47	41	5.555	2	2	2	2
45	41	5.492	2	2	2	2
41	41	5.358	2	2	2	2
28	49	4.807	2	2	2	2
65	42	6.022	2	2	2	2
40	44	5.322	2	2	2	2
30	45	4.907	2	2	2	2
24	58	4.585	2	2	2	2
18	60	4.17	2	2	2	2
38	47	5.248	2	2	2	2
32	46	5	2	2	2	2
18	59	4.17	2	2	2	2
68	40	6.087	2	2	2	2
67	41	6.066	2	2	2	2
25	52	4.644	2	2	2	2
44	44	5.459	2	2	2	2
45	44	5.492	2	2	2	2
49	46	5.615	2	2	2	2
61	41	5.931	2	2	2	2
39	45	5.285	2	2	2	2
52	42	5.7	2	2	2	2
41	44	5.358	2	2	2	2
61	40	5.931	2	2	2	2
29	47	4.858	2	2	2	2
48	41	5.585	2	2	2	2
31	48	4.954	2	2	2	2
50	38	5.644	2	2	2	2
46	45	5.524	2	2	2	2
42	45	5.392	2	2	2	2
34	45	5.087	2	2	2	2
60	42	5.907	2	2	2	2
60	40	5.907	2	2	2	2
50	42	5.644	2	2	2	2
59	41	5.883	2	2	2	2
50	43	5.644	2	2	2	2
57	40	5.833	2	2	2	2
31	48	4.954	2	2	2	2
58	42	5.858	2	2	2	2
48	42	5.585	2	2	2	2
40	44	5.322	2	2	2	2
26	54	4.7	2	2	2	2
70	39	6.129	2	2	2	2
39	42	5.285	2	2	2	2
63	42	5.977	2	2	2	2
30	51	4.907	2	2	2	2
55	42	5.781	2	2	2	2
43	44	5.426	2	2	2	2
21	56	4.392	2	2	2	2
60	42	5.907	2	2	2	2
47	43	5.555	2	2	2	2
50	43	5.644	2	2	2	2
27	49	4.755	2	2	2	2
42	44	5.392	2	2	2	2
53	43	5.728	2	2	2	2
62	42	5.954	2	2	2	2
71	41	6.15	2	2	2	2
53	42	5.728	2	2	2	2
53	41	5.728	2	2	2	2
50	37	5.644	2	2	2	2
19	55	4.248	2	2	2	2
52	43	5.7	2	2	2	2
39	47	5.285	2	2	2	2
50	43	5.644	2	2	2	2
36	45	5.17	2	2	2	2
41	43	5.358	2	2	2	2
60	42	5.907	2	2	2	2
39	46	5.285	2	2	2	2
45	42	5.492	2	2	2	2
46	44	5.524	2	2	2	2
41	45	5.358	2	2	2	2
48	40	5.585	2	2	2	2
28	57	4.807	2	2	2	2
54	43	5.755	2	2	2	2
72	39	6.17	2	2	2	2
48	44	5.585	2	2	2	2
32	47	5	2	2	2	2
50	41	5.644	2	2	2	2
24	49	4.585	2	2	2	2
42	45	5.392	2	2	2	2
28	51	4.807	2	2	2	2
34	47	5.087	2	2	2	2
48	42	5.585	2	2	2	2
37	48	5.209	2	2	2	2
30	49	4.907	2	2	2	2
25	52	4.644	2	2	2	2
38	46	5.248	2	2	2	2
40	46	5.322	2	2	2	2
32	46	5	2	2	2	2
33	47	5.044	2	2	2	2
38	46	5.248	2	2	2	2
46	43	5.524	2	2	2	2
47	43	5.555	2	2	2	2
43	41	5.426	2	2	2	2
35	44	5.129	2	2	2	2
60	41	5.907	2	2	2	2
40	45	5.322	2	2	2	2
43	43	5.426	2	2	2	2
52	43	5.7	2	2	2	2
37	45	5.209	2	2	2	2
39	44	5.285	2	2	2	2
43	44	5.426	2	2	2	2
29	51	4.858	2	2	2	2
65	39	6.022	2	2	2	2
20	49	4.322	2	2	2	2
60	41	5.907	2	2	2	2
46	43	5.524	2	2	2	2
46	41	5.524	2	2	2	2
58	42	5.858	2	2	2	2
42	43	5.392	2	2	2	2
46	44	5.524	2	2	2	2
53	40	5.728	2	2	2	2
26	49	4.7	2	2	2	2
42	41	5.392	2	2	2	2
29	49	4.858	2	2	2	2
32	44	5	2	2	2	2
44	42	5.459	2	2	2	2
56	41	5.807	2	2	2	2
54	46	5.755	2	2	2	2
31	52	4.954	2	2	2	2
43	44	5.426	2	2	2	2
65	40	6.022	2	2	2	2
43	45	5.426	2	2	2	2
42	44	5.392	2	2	2	2
40	42	5.322	2	2	2	2
36	40	5.17	2	2	2	2
67	41	6.066	2	2	2	2
68	41	6.087	2	2	2	2
61	41	5.931	2	2	2	2
66	41	6.044	2	2	2	2
39	46	5.285	2	2	2	2
37	46	5.209	2	2	2	2
39	47	5.285	2	2	2	2
58	43	5.858	2	2	2	2
45	43	5.492	2	2	2	2
63	41	5.977	2	2	2	2
40	44	5.322	2	2	2	2
18	53	4.17	2	2	2	2
39	45	5.285	2	2	2	2
41	46	5.358	2	2	2	2
51	41	5.672	2	2	2	2
37	43	5.209	2	2	2	2
55	41	5.781	2	2	2	2
60	43	5.907	2	2	2	2
56	43	5.807	2	2	2	2
49	41	5.615	2	2	2	2
59	40	5.883	2	2	2	2
48	42	5.585	2	2	2	2
43	45	5.426	2	2	2	2
33	47	5.044	2	2	2	2
50	43	5.644	2	2	2	2
47	43	5.555	2	2	2	2
32	54	5	2	2	2	2
64	41	6	2	2	2	2
46	43	5.524	2	2	2	2
53	39	5.728	2	2	2	2
38	44	5.248	2	2	2	2
22	53	4.459	2	2	2	2
45	46	5.492	2	2	2	2
70	40	6.129	2	2	2	2
26	56	4.7	2	2	2	2
33	45	5.044	2	2	2	2
45	43	5.492	2	2	2	2
42	45	5.392	2	2	2	2
28	52	4.807	2	2	2	2
12	70	3.585	2	2	2	2
46	48	5.524	2	2	2	2
34	48	5.087	2	2	2	2
35	47	5.129	2	2	2	2
30	46	4.907	2	2	2	2
66	41	6.044	2	2	2	2
63	42	5.977	2	2	2	2
31	50	4.954	2	2	2	2
28	47	4.807	2	2	2	2
60	40	5.907	2	2	2	2
37	45	5.209	2	2	2	2
41	48	5.358	2	2	2	2
29	49	4.858	2	2	2	2
61	40	5.931	2	2	2	2
50	41	5.644	2	2	2	2
33	43	5.044	2	2	2	2
44	44	5.459	2	2	2	2
35	46	5.129	2	2	2	2
58	41	5.858	2	2	2	2
25	46	4.644	2	2	2	2
53	42	5.728	2	2	2	2
62	41	5.954	2	2	2	2
66	40	6.044	2	2	2	2
66	38	6.044	2	2	2	2
36	43	5.17	2	2	2	2
38	46	5.248	2	2	2	2
37	46	5.209	2	2	2	2
59	41	5.883	2	2	2	2
40	45	5.322	2	2	2	2
45	43	5.492	2	2	2	2
83	39	6.375	2	2	2	2
37	48	5.209	2	2	2	2
16	49	4	2	2	2	2
33	46	5.044	2	2	2	2
51	43	5.672	2	2	2	2
30	51	4.907	2	2	2	2
34	48	5.087	2	2	2	2
45	40	5.492	2	2	2	2
36	48	5.17	2	2	2	2
58	42	5.858	2	2	2	2
34	47	5.087	2	2	2	2
67	44	6.066	2	2	2	2
36	45	5.17	2	2	2	2
47	46	5.555	2	2	2	2
45	46	5.492	2	2	2	2
60	43	5.907	2	2	2	2
50	42	5.644	2	2	2	2
45	44	5.492	2	2	2	2
65	42	6.022	2	2	2	2
61	42	5.931	2	2	2	2
55	41	5.781	2	2	2	2
54	42	5.755	2	2	2	2
6	77	2.585	2	2	2	2
49	42	5.615	2	2	2	2
58	41	5.858	2	2	2	2
36	45	5.17	2	2	2	2
34	46	5.087	2	2	2	2
61	42	5.931	2	2	2	2
20	58	4.322	2	2	2	2
34	48	5.087	2	2	2	2
52	42	5.7	2	2	2	2
58	41	5.858	2	2	2	2
52	42	5.7	2	2	2	2
40	45	5.322	2	2	2	2
52	43	5.7	2	2	2	2
52	41	5.7	2	2	2	2
47	42	5.555	2	2	2	2
48	41	5.585	2	2	2	2
54	42	5.755	2	2	2	2
42	47	5.392	2	2	2	2
48	42	5.585	2	2	2	2
43	45	5.426	2	2	2	2
59	40	5.883	2	2	2	2
20	50	4.322	2	2	2	2
48	44	5.585	2	2	2	2
41	44	5.358	2	2	2	2
32	50	5	2	2	2	2
37	46	5.209	2	2	2	2
50	43	5.644	2	2	2	2
48	40	5.585	2	2	2	2
58	42	5.858	2	2	2	2
46	43	5.524	2	2	2	2
45	44	5.492	2	2	2	2
43	42	5.426	2	2	2	2
43	42	5.426	2	2	2	2
48	42	5.585	2	2	2	2
51	43	5.672	2	2	2	2
62	40	5.954	2	2	2	2
36	46	5.17	2	2	2	1
68	41	6.087	2	2	2	2
54	43	5.755	2	2	2	2
36	46	5.17	2	2	2	2
20	49	4.322	2	2	2	2
48	42	5.585	2	2	2	2
39	40	5.285	2	2	2	2
35	50	5.129	2	2	2	2
41	44	5.358	2	2	2	2
12	63	3.585	2	2	2	2
29	46	4.858	2	2	2	2
20	46	4.322	2	2	2	2
56	43	5.807	2	2	2	2
52	41	5.7	2	2	2	2
35	44	5.129	2	2	2	2
51	39	5.672	2	2	2	2
32	45	5	2	2	2	2
52	40	5.7	2	2	2	2
31	41	4.954	2	2	2	2
35	43	5.129	2	2	2	2
40	43	5.322	2	2	2	2
38	43	5.248	2	2	2	2
61	42	5.931	2	2	2	2
49	41	5.615	2	2	2	2
34	48	5.087	2	2	2	2
52	43	5.7	2	2	2	2
15	43	3.907	2	2	2	2
31	47	4.954	2	2	2	2
50	43	5.644	2	2	2	2
54	37	5.755	2	2	2	2
53	43	5.728	2	2	2	2
48	44	5.585	2	2	2	2
33	43	5.044	2	2	2	2
42	45	5.392	2	2	2	2
61	42	5.931	2	2	2	2
47	42	5.555	2	2	2	2
66	42	6.044	2	2	2	2
45	43	5.492	2	2	2	2
46	42	5.524	2	2	2	2
26	47	4.7	2	2	2	2
40	41	5.322	2	2	2	2
31	44	4.954	2	2	2	2
34	49	5.087	2	2	2	2
46	44	5.524	2	2	2	2
71	41	6.15	2	2	2	2
59	41	5.883	2	2	2	2
32	48	5	2	2	2	2
40	45	5.322	2	2	2	2
50	41	5.644	2	2	2	2
19	48	4.248	2	2	2	2
38	41	5.248	2	2	2	2
37	45	5.209	2	2	2	2
31	43	4.954	2	2	2	2
31	46	4.954	2	2	2	2
58	43	5.858	2	2	2	2
35	47	5.129	2	2	2	2
50	40	5.644	2	2	2	2
27	43	4.755	2	2	2	2
29	52	4.858	2	2	2	2
39	46	5.285	2	2	2	2
69	40	6.109	2	2	2	2
42	44	5.392	2	2	2	2
37	44	5.209	2	2	2	2
23	49	4.524	2	2	2	2
46	43	5.524	2	2	2	2
54	44	5.755	2	2	2	2
47	41	5.555	2	2	2	2
52	38	5.7	2	2	2	2
62	42	5.954	2	2	2	2
52	41	5.7	2	2	2	2
20	52	4.322	2	2	2	2
33	48	5.044	2	2	2	2
21	57	4.392	2	2	2	2
44	45	5.459	2	2	2	2
18	61	4.17	2	2	2	2
47	42	5.555	2	2	2	2
56	42	5.807	2	2	2	2
23	51	4.524	2	2	2	2
34	48	5.087	2	2	2	2
33	42	5.044	2	2	2	2
35	49	5.129	2	2	2	2
70	41	6.129	2	2	2	2
47	42	5.555	2	2	2	2
43	43	5.426	2	2	2	2
13	58	3.7	2	2	2	2
40	42	5.322	2	2	2	2
31	50	4.954	2	2	2	2
28	49	4.807	2	2	2	2
57	42	5.833	2	2	2	2
37	44	5.209	2	2	2	2
73	41	6.19	2	2	2	2
41	43	5.358	2	2	2	2
43	47	5.426	2	2	2	2
48	45	5.585	2	2	2	2
16	58	4	2	2	2	2
31	48	4.954	2	2	2	2
53	43	5.728	2	2	2	2
42	44	5.392	2	2	2	2
50	44	5.644	2	2	2	2
52	45	5.7	2	2	2	2
20	60	4.322	2	2	2	2
32	42	5	2	2	2	2
37	44	5.209	2	2	2	2
38	49	5.248	2	2	2	2
49	44	5.615	2	2	2	2
39	47	5.285	2	2	2	2
51	42	5.672	2	2	2	2
53	39	5.728	2	2	2	2
50	42	5.644	2	2	2	2
37	41	5.209	2	2	2	2
40	45	5.322	2	2	2	2
46	44	5.524	2	2	2	2
48	41	5.585	2	2	2	2
22	50	4.459	2	2	2	2
61	41	5.931	2	2	2	2
57	42	5.833	2	2	2	2
36	45	5.17	2	2	2	2
31	51	4.954	2	2	2	2
33	47	5.044	2	2	2	2
53	43	5.728	3	3	3	3
57	43	5.833	3	3	3	3
54	43	5.755	3	3	3	3
50	44	5.644	3	3	3	3
31	50	4.954	3	3	3	3
51	41	5.672	3	3	3	3
53	42	5.728	3	3	3	3
41	50	5.358	3	3	3	3
27	44	4.755	3	3	3	3
24	51	4.585	3	3	3	3
23	63	4.524	3	3	3	3
50	43	5.644	3	3	3	3
50	41	5.644	3	3	3	3
52	43	5.7	3	3	3	3
57	41	5.833	3	3	3	3
46	43	5.524	3	3	3	3
44	45	5.459	3	3	3	3
42	45	5.392	3	3	3	3
36	49	5.17	4	4	4	4
53	40	5.728	3	3	3	3
33	44	5.044	3	3	3	3
44	41	5.459	3	3	3	3
46	43	5.524	3	3	3	3
47	42	5.555	3	3	3	3
